# Supplementary material for: Needles in fungal haystacks: Discovery of a putative a-factor pheromone and a unique mating strategy in the Leotiomycetes
Source: PLoS One. 2023 Oct 12;18(10):e0292619. doi: 10.1371/journal.pone.0292619 (PMC10569646; doi:10.1371/journal.pone.0292619)
Supplement: S1 Table — (XLSX) [file pone.0292619.s007.xlsx]

## Sheet: Table S1
Table S1: Species included in this study, with NCBI Genome and RNAseq Accession Numbers. Sexual strategy, mating type and MAT gene presence is also noted.
											MAT Locus
Order	Family	Genus	Species	Genome Assembly Accession	Genome announcement reference, if available	Annotations	RNA SRA Accessions	Sexual Strategy	Sexual Stategy Determined By	Mating Type	MAT1-1-1	MAT1-1-3	MAT1-1-5	MAT1-1-12	MAT1-2-1	MAT1-2-10	MAT Locus Location (Contig; Nucleotides)	Comments	References for sexuality, where available
Helotiales	Sclerotiniaceae	Botryotinia	narcissicola	PQXJ00000000	Valero-Jiménez, Claudio A., et al. "Comparative genomics of plant pathogenic Botrytis species with distinct host specificity." BMC genomics 20.1 (2019): 1-12.	GFF from NCBI		Heterothallic, with homothallic isolates	Empirical data supported by genomic analysis	MAT1-2					Y	Y	PQXJ01000262.1; 37023..41064	Intact
Helotiales	Sclerotiniaceae	Botrytis	byssoidea	RCSW00000000	Valero-Jiménez, Claudio A., et al. "Dynamics in secondary metabolite gene clusters in otherwise highly syntenic and stable genomes in the fungal genus Botrytis." Genome biology and evolution 12.12 (2020): 2491-2507.	GFF from NCBI		Heterothallic	Genomic analysis	MAT1-2					Y	Y	NW_024065856.1; 603433..607478	Intact
Helotiales	Sclerotiniaceae	Botryotinia	globosa	RCSZ00000000	Valero-Jiménez, Claudio A., et al. "Dynamics in secondary metabolite gene clusters in otherwise highly syntenic and stable genomes in the fungal genus Botrytis." Genome biology and evolution 12.12 (2020): 2491-2507.	GFF from NCBI		Heterothallic, with homothallic isolates	Empirical data supported by genomic analysis	MAT1-2					Y	Y	RCSZ01000001.1; 832674..836721	Intact
Helotiales	Sclerotiniaceae	Botrytis	tulipae	PQXH00000000	Valero-Jiménez, Claudio A., et al. "Comparative genomics of plant pathogenic Botrytis species with distinct host specificity." BMC genomics 20.1 (2019): 1-12.	GFF from NCBI		Heterothallic	Genomic analysis	MAT1-1	Y		Y				PQXH01000028.1; 164276..169406	Intact
Helotiales	Sclerotiniaceae	Botrytis	hyacinthi	PQXK00000000	Valero-Jiménez, Claudio A., et al. "Comparative genomics of plant pathogenic Botrytis species with distinct host specificity." BMC genomics 20.1 (2019): 1-12.	GFF from NCBI		Heterothallic	Genomic analysis	MAT1-2					Y	Y	PQXK01000194.1; 37668..41712	Intact
Helotiales	Sclerotiniaceae	Botrytis	galanthina	PQXL00000000	Valero-Jiménez, Claudio A., et al. "Comparative genomics of plant pathogenic Botrytis species with distinct host specificity." BMC genomics 20.1 (2019): 1-12.	GFF from NCBI		Heterothallic	Genomic analysis	MAT1-1	Y		Y				PQXL01000191.1; 35971..41132	Intact
Helotiales	Sclerotiniaceae	Botrytis	deweyae	RCSX00000000	Valero-Jiménez, Claudio A., et al. "Dynamics in secondary metabolite gene clusters in otherwise highly syntenic and stable genomes in the fungal genus Botrytis." Genome biology and evolution 12.12 (2020): 2491-2507.	GFF from NCBI		Heterothallic	Genomic analysis	MAT1-1	Y		Y				NW_024066248.1; 241622..246401	Intact
Helotiales	Sclerotiniaceae	Botryotinia	squamosa	RCTC00000000	Valero-Jiménez, Claudio A., et al. "Dynamics in secondary metabolite gene clusters in otherwise highly syntenic and stable genomes in the fungal genus Botrytis." Genome biology and evolution 12.12 (2020): 2491-2507.	GFF from NCBI		Heterothallic	Genomic analysis	MAT1-1	Y		Y				RCTC01000001.1; 1045864..1051003	Intact
Helotiales	Sclerotiniaceae	Botrytis	elliptica	RCSY00000000	Valero-Jiménez, Claudio A., et al. "Dynamics in secondary metabolite gene clusters in otherwise highly syntenic and stable genomes in the fungal genus Botrytis." Genome biology and evolution 12.12 (2020): 2491-2507.	GFF from NCBI		Heterothallic	Genomic analysis	MAT1-1	Y		Y				RCSY01000076.1; 63086..68236	Intact
Helotiales	Sclerotiniaceae	Botrytis	sinoallii	RCTB00000000	Valero-Jiménez, Claudio A., et al. "Dynamics in secondary metabolite gene clusters in otherwise highly syntenic and stable genomes in the fungal genus Botrytis." Genome biology and evolution 12.12 (2020): 2491-2507.	GFF from NCBI		Heterothallic	Genomic analysis	MAT1-2					Y	Y	NW_024066028.1; 40544..44589	Intact
Helotiales	Sclerotiniaceae	Botrytis	fragariae	JABFCT000000000	Wu, Ying, et al. "A high-quality genome resource of Botrytis fragariae, a new and rapidly spreading fungal pathogen causing strawberry gray mold in the United States." Phytopathology 111.3 (2021): 496-499.	GFF from NCBI		Heterothallic	Genomic analysis	MAT1-1	Y		Y				NW_023500987.1; 3128290..3133385	Intact
Helotiales	Sclerotiniaceae	Botrytis	paeoniae	PQXI00000000	Valero-Jiménez, Claudio A., et al. "Comparative genomics of plant pathogenic Botrytis species with distinct host specificity." BMC genomics 20.1 (2019): 1-12.	GFF from NCBI		Heterothallic	Genomic analysis	MAT1-1	Y		Y				PQXI01000159.1; 45783..50920	Intact
Helotiales	Sclerotiniaceae	Botryotinia	convoluta	PQXN00000000	Valero-Jiménez, Claudio A., et al. "Comparative genomics of plant pathogenic Botrytis species with distinct host specificity." BMC genomics 20.1 (2019): 1-12.	GFF from NCBI		Heterothallic, with homothallic isolates	Empirical data supported by genomic analysis	MAT1-1	Y		Y				PQXN01000071.1; 94557..99681	Intact
Helotiales	Sclerotiniaceae	Botrytis	aclada	RCSV00000000	Valero-Jiménez, Claudio A., et al. "Dynamics in secondary metabolite gene clusters in otherwise highly syntenic and stable genomes in the fungal genus Botrytis." Genome biology and evolution 12.12 (2020): 2491-2507.	GFF from NCBI		Heterothallic	Genomic analysis	MAT1-2					Y	Y	RCSV01000001.1; 1110002..1114045	Intact
Helotiales	Sclerotiniaceae	Botrytis	porri	RCTA00000000	Valero-Jiménez, Claudio A., et al. "Dynamics in secondary metabolite gene clusters in otherwise highly syntenic and stable genomes in the fungal genus Botrytis." Genome biology and evolution 12.12 (2020): 2491-2507.	GFF from NCBI		Heterothallic	Genomic analysis	MAT1-2					Y	Y	NW_024066075.1; 1114737..1118735	Intact
Helotiales	Sclerotiniaceae	Botrytis	fabae	JACVFG000000000	Mercier, Alex, et al. "Population genomics reveals molecular determinants of specialization to tomato in the polyphagous fungal pathogen Botrytis cinerea in France." Phytopathology® 111.12 (2021): 2355-2366.	Annotated with Augustus (Botrytis cinera)		Heterothallic	Genomic analysis	MAT1-2					Y	Y	JACVFG010000043.1; 34961..39021	Intact
Helotiales	Sclerotiniaceae	Botrytis	cinerea	AAID00000000	Staats, Martijn, and Jan AL van Kan. "Genome update of Botrytis cinerea strains B05. 10 and T4." (2012): 1413-1414.	GFF from NCBI	SRX9128972, SRX2363695, SRX2363714, SRX2366562	Heterothallic, with homothallic isolates	Empirical data supported by genomic analysis	MAT1-1	Y		Y				NC_037310.1; 812896..816838	Intact	Faretra F, Antonacci E, Pollastro S. Sexual behaviour and mating system of Botryotinia fuckeliana, teleomorph of Botrytis cinerea. Microbiology 134.9 (1988): 2543-2550.
Helotiales	Sclerotiniaceae	Botrytis	pseudocinerea	JAHXJK000000000	Derbyshire, Mark C., Lincoln A. Harper, and Francisco J. Lopez-Ruiz. "Positive selection of transcription factors is a prominent feature of the evolution of a plant pathogenic genus originating in the miocene." Genome Biology and Evolution 13.8 (2021): evab167.	Annotated with Augustus (Botrytis cinera)		Heterothallic	Genomic analysis	MAT1-1	Y		Y				JAHXJK010000126.1; 8071..13245	Intact
Helotiales	Sclerotiniaceae	Botryotinia	calthae	PHWZ00000000	Valero-Jiménez, Claudio A., et al. "Comparative genomics of plant pathogenic Botrytis species with distinct host specificity." BMC genomics 20.1 (2019): 1-12.	GFF from NCBI		Heterothallic	Genomic analysis	MAT1-2					Y	Y	PHWZ01000150.1; 37792..41855	Intact
Helotiales	Sclerotiniaceae	Botrytis	medusae	JAHXJL000000000	Derbyshire, Mark C., Lincoln A. Harper, and Francisco J. Lopez-Ruiz. "Positive selection of transcription factors is a prominent feature of the evolution of a plant pathogenic genus originating in the miocene." Genome Biology and Evolution 13.8 (2021): evab167.	Annotated with Augustus (Botrytis cinera)		Heterothallic	Genomic analysis	MAT1-2					Y	Y	JAHXJL010000071.1; 434446..438515	Intact
Helotiales	Sclerotiniaceae	Sclerotinia	sclerotiorum	AAGT00000000	Amselem, Joelle, et al. "Genomic analysis of the necrotrophic fungal pathogens Sclerotinia sclerotiorum and Botrytis cinerea." PLoS genetics 7.8 (2011): e1002230.	GFF from NCBI		Switching via inversion (Secondary homothallism)	Empirical data supported by genomic analysis	N/A	Y		Y		Y	Y	NW_001820831.1; 38065..44707	Intact	Uhm JY, Fujii H. Heterothallism and mating type mutation in Sclerotinia trifoliorum. Phytopathology 73.4 (1983): 569-572.
Helotiales	Sclerotiniaceae	Ciboria	shiraiana	VNFM00000000	Zhu, Panpan, et al. "Genome sequencing of Ciboria shiraiana provides insights into the pathogenic mechanisms of hypertrophy sorosis scleroteniosis." Molecular Plant-Microbe Interactions 34.1 (2021): 62-74.	Annotated with Augustus (Botrytis cinera)		Switching via inversion (Secondary homothallism)	Genomic analysis	N/A	Y		Y		Y	Y	VNFM01000002.1; 718524..726785	Intact
Helotiales	Sclerotiniaceae	Sclerotinia	trifoliorum	CAJHIA000000000	Unpublished	GFF from NCBI		Switching via deletion (Secondary homothallism)	Empirical data supported by genomic analysis	N/A	Y		Y		Y	Y	CAJHIA010000030.1; 851450..860880	Intact
Helotiales	Sclerotiniaceae	Sclerotinia	glacialis	NGKH00000000	Unpublished	Annotated with Augustus (Botrytis cinera)		Undetermined	N/A	N/A	Y		Y		Fragment		NGKH01000061.1; 13782..19792	Intact, on the end of a contig
Helotiales	Sclerotiniaceae	Sclerotium	cepivorum	RCTD00000000	Valero-Jiménez, Claudio A., et al. "Dynamics in secondary metabolite gene clusters in otherwise highly syntenic and stable genomes in the fungal genus Botrytis." Genome biology and evolution 12.12 (2020): 2491-2507.	GFF from NCBI		Undeterimined (Heterothallic/switched)	N/A	MAT1-1	Y		Y				RCTD01000011.1; 263807..267999	Intact
Helotiales	Sclerotiniaceae	Monilinia	polystroma	PDUE00000000	Rivera, Yazmín, et al. "Draft genome resources for the phytopathogenic fungi Monilinia fructicola, M. fructigena, M. polystroma, and M. laxa, the causal agents of brown rot." Phytopathology 108.10 (2018): 1141-1142.	Annotated with Augustus (Botrytis cinera)		Heterothallic	Empirical data supported by genomic analysis	MAT1-2					Y	Y	PDUE01000946.1; 29870..33071	Intact
Helotiales	Sclerotiniaceae	Monilinia	fructigena	QKRW00000000	Landi, Lucia, et al. "Genome sequence of the brown rot fungal pathogen Monilinia fructigena." BMC Research Notes 11.1 (2018): 1-3.	GFF from NCBI	SRR6312186, SRR6312180, SRR6312184, SRR6312179, SRR6312183,SRR6312189	Heterothallic	Genomic analysis	MAT1-1	Y		Y				QKRW01000001.1; 303572..306633	Intact	Abate D et al. Mating system in the brown rot pathogens Monilinia fructicola, M. laxa, and M. fructigena. Phytopathology 108.11 (2018): 1315-1325.
Helotiales	Sclerotiniaceae	Monilinia	laxa	VIGI00000000	Landi, Lucia, et al. "Draft genomic resources for the brown rot fungal pathogen Monilinia laxa." Molecular Plant-Microbe Interactions 33.2 (2020): 145-148.	GFF from NCBI		Heterothallic	Genomic analysis	MAT1-1	Y		Y				VIGI01000017.1; 780826..785832	Intact	Abate D et al. Mating system in the brown rot pathogens Monilinia fructicola, M. laxa, and M. fructigena. Phytopathology 108.11 (2018): 1315-1325.
Helotiales	Sclerotiniaceae	Monilinia	fructicola	VICG00000000	De Miccolis Angelini, Rita Milvia, et al. "New high-quality draft genome of the brown rot fungal pathogen Monilinia fructicola." Genome Biology and Evolution 11.10 (2019): 2850-2855.	GFF from NCBI	SRX3412436, SRX3412424, SRX3412421, SRX3412432, SRX3412433	Heterothallic	Genomic analysis	MAT1-1	Y		Y				VICG01000001.1; 812340..815496	Intact	Abate D et al. Mating system in the brown rot pathogens Monilinia fructicola, M. laxa, and M. fructigena. Phytopathology 108.11 (2018): 1315-1325.
Helotiales	Sclerotiniaceae	Monilinia	aucupariae	NGKF00000000	Unpublished	Annotated with Augustus (Botrytis cinera)		Heterothallic	Genomic analysis	MAT1-1	Y		Y				NGKF01000006.1; 1090126..1094457	Intact
Helotiales	Sclerotiniaceae	Monilinia	vaccinii-corymbosi	CP063405-CP063413	Yow, Ashley G., et al. "Genome sequence of Monilinia vaccinii-corymbosi sheds light on mummy berry disease infection of blueberry and mating type." G3 11.2 (2021): jkaa052.	GFF from NCBI		Switching via deletion (Secondary homothallism)	Genomic analysis	N/A	Y		Y		Y	Y	CP063406.1; 1470038..1472687	Intact
Helotiales	Sclerotiniaceae	Myriosclerotinia	duriaeana	NGKI00000000	Unpublished	Annotated with Augustus (Botrytis cinera)		Heterothallic	Genomic analysis	MAT1-1	Y		Y				NGKI01000013.1; 934910..939475	Intact
Helotiales	Sclerotiniaceae	Myriosclerotinia	scirpicola	NGKG00000000	Unpublished	Annotated with Augustus (Botrytis cinera)		Heterothallic	Genomic analysis	MAT1-2					Y	Y	NGKG01000040.1; 67331..71837	Intact
Helotiales	Sclerotiniaceae	Myriosclerotinia	curreyana	NGKJ00000000	Unpublished	Annotated with Augustus (Botrytis cinera)		Heterothallic	Genomic analysis	MAT1-1	Y		Y				NGKJ01000024.1; 343693..347056	Intact
Helotiales	Sclerotiniaceae	Sclerotinia	borealis	AYSA00000000	Mardanov, Andrey V., et al. "Draft genome sequence of Sclerotinia borealis, a psychrophilic plant pathogenic fungus." Genome announcements 2.1 (2014): 10-1128.	GFF from NCBI		Homothallism/ switching	N/A	N/A	Two fragments		Y		Y	Fragment	KI628812.1; 22375..41879 and KI629439.1; 1..962	In two fragments; Fragment 1: APN2, dMAT1-2-10, MAT1-2-1, MAT1-1-5 and dMAT1-1-1, Fragment 2: dMAT1-1-1
Helotiales	Sclerotiniaceae	Ciborinia	camelliae	LGKQ00000000	Saracchi, Marco, et al. "Morphotypes of Ciborinia camelliae Kohn infecting camellias in Italy." Journal of Plant Pathology 104.2 (2022): 761-768.	Annotated with Augustus (Botrytis cinera)		Heterothallic	Genomic analysis	MAT1-1	Y		Y				LGKQ01000216.1; 28895..31824	Intact
Helotiales	Rutstroemiaceae	Clarireedia	jacksonii	LLKD00000000	Unpublished	Annotated with Augustus (Botrytis cinera)		Heterothallic	Genomic analysis	MAT1-1	Y		Y				LLKD01000001.1; 29238..32801	Intact
Helotiales	Rutstroemiaceae	Clarireedia	homoeocarpa	LNKV00000000	Green, Robert, et al. "Draft genome sequences of the turfgrass pathogen Sclerotinia homoeocarpa." Genome announcements 4.1 (2016): 10-1128.	Annotated with Augustus (Botrytis cinera)	SRX3136387	Heterothallic, with homothallic isolates	Empirical data supported by genomic analysis	MAT1-2					Y	Y	LNKV01000059.1; 124387..128455	Intact, on the end of a contig	Salgado-Salazar C et al. Clarireedia: A new fungal genus comprising four pathogenic species responsible for dollar spot disease of turfgrass. Fungal biology 122.8 (2018): 761-773.
Helotiales	Rutstroemiaceae	Clarireedia	sp. SE16F4	LLKF00000000	Unpublished	Annotated with Augustus (Botrytis cinera)		Heterothallic	Genomic analysis	MAT1-2					Y	Y	LLKF01000500.1; 24435..27335	Intact
Helotiales	Rutstroemiaceae	Clarireedia	monteithiana	LLKG00000000	Unpublished	Annotated with Augustus (Botrytis cinera)		Heterothallic	Genomic analysis	MAT1-2					Y	Y	LLKG01000553.1; 24401..27494	Intact
Helotiales	Rutstroemiaceae	Rutstroemia	sp. NJR-2017a BBW	NJPT00000000	Unpublished	GFF from NCBI		Heterothallic	Genomic analysis	MAT1-2					Y	Y	NJPT01000082.1; 864615..868326	Intact
Helotiales	Rutstroemiaceae	Rutstroemia	sp. NJR-2017a WRK4	NJPR00000000	Unpublished	GFF from NCBI		Heterothallic	Genomic analysis	MAT1-1	Y		Y				NJPR01000114.1; 46662..49643	Intact
Helotiales	Rutstroemiaceae	Rutstroemia	sp. NJR-2017a BVV2	NJPS00000000	Unpublished	GFF from NCBI		Heterothallic	Genomic analysis	MAT1-2					Y	Y	NJPS01000024.1; 50787..54635	Intact
Helotiales	Rutstroemiaceae	Clarireedia	sp. CPB17	LLKJ00000000	Unpublished	Annotated with Augustus (Botrytis cinera)		Heterothallic	Genomic analysis	MAT1-2					Y		LLKJ01000191.1; 27297..30377	Intact
Helotiales	Rutstroemiaceae	Rutstroemia	sydowiana	JWJB00000000	van der Nest, Magriet A., et al. "Draft genomes of Amanita jacksonii, Ceratocystis albifundus, Fusarium circinatum, Huntiella omanensis, Leptographium procerum, Rutstroemia sydowiana, and Sclerotinia echinophila." IMA fungus 5.2 (2014): 472-486.	Annotated with Augustus (Botrytis cinera)		Heterothallic	Genomic analysis	MAT1-2	Fragment				Y	Y	JWJB01010092.1; 19633..23353	Intact, on the end of a contig	van der Nest MA et al. Draft genomes of Amanita jacksonii, Ceratocystis albifundus, Fusarium circinatum, Huntiella omanensis, Leptographium procerum, Rutstroemia sydowiana, and Sclerotinia echinophila. IMA fungus 5.2 (2014): 472-486.
Helotiales	Cenangiaceae	Chlorencoelia	torta	QYAN00000000	Unpublished	Annotated with Augustus (Botrytis cinera)		Undetermined	N/A	N/A	Y	Y	Y		Y		MAT1-1-1: QYAN01000660.1; 1..3619 & MAT1-2-1: QYAN01000832.1; 107..2820	In two fragments; Fragment 1: MAT1-1-1, MAT1-1-3 and MAT1-1-5, Fragment 2: MAT1-2-1
Helotiales	Chlorociboriaceae	Chlorociboria	aeruginascens	NCSK00000000	Büttner, Enrico, et al. "Draft genome sequence of the wood-staining ascomycete Chlorociboria aeruginascens DSM 107184." Microbiology resource announcements 8.17 (2019): 10-1128.	GFF from NCBI		Heterothallic	Genomic analysis	MAT1-1	Y	Y	Y				NCSK02000021.1; 85163..90178	Intact
Helotiales	Ploettnerulaceae	Rhynchosporium	agropyri	FJUX00000000	Unpublished	GFF from NCBI		Undetermined	N/A	N/A	Fragment	Y	Y	Y			FJUX01000035.1; 191524..196731	Intact
Helotiales	Ploettnerulaceae	Rhynchosporium	secalis	FJVC00000000	Unpublished	GFF from NCBI		Heterothallic	Genomic analysis	MAT1-1	Y	Y	Y	Y			FJVC01000470.1; 67922..73975	Intact
Helotiales	Ploettnerulaceae	Rhynchosporium	commune	FJUW00000000	Unpublished	GFF from NCBI		Heterothallic	Genomic analysis	MAT1-1	Y	Y	Y	Y			FJUW01000033.1; 875358..882727	Intact
Helotiales	Ploettnerulaceae	Neospermospora	avenae	JACBAH000000000	Zaveri, A., et al. "Phylogenetic placement of Spermospora avenae, causal agent of red leather leaf disease of oats." Australasian Plant Pathology 49 (2020): 551-559.	Annotated with Augustus (Botrytis cinera)		Heterothallic	Genomic analysis	MAT1-1	Y	Y	Y				JACBAH010006538.1; 643..5445	Intact, only genes on the contig
Helotiales	Ploettnerulaceae	Leptodontidium	sp. MPI-SDFR-AT-0119	JAHLEZ000000000	Mesny, Fantin, et al. "Genetic determinants of endophytism in the Arabidopsis root mycobiome." Nature communications 12.1 (2021): 7227.	GFF from NCBI		Heterothallic	Genomic analysis	MAT1-1	Y	Y	Y				JAHLEZ010000009.1; 1021722..1027495	Intact
Helotiales	Ploettnerulaceae	Rhexocercosporidium	sp. MPI-PUGE-AT-0058	JAGTJL000000000	Mesny, Fantin, et al. "Genetic determinants of endophytism in the Arabidopsis root mycobiome." Nature communications 12.1 (2021): 7227.	GFF from NCBI		Undetermined	N/A	N/A	Fragment	Fragment	Fragment		Fragment		JAGTJL010000018.1; 551896..556591	Intact
Helotiales	Ploettnerulaceae	Cadophora	malorum	JAFJYH000000000	Stefanovic, Ewelina, et al. "Draft Genome Sequences of Two Cadophora Strains Isolated from Water and a Nonalcoholic Beverage Ingredient." Microbiology Resource Announcements 10.26 (2021): 10-1128.	GFF from NCBI		Undetermined	N/A	N/A	Fragment	Fragment	Fragment		Fragment		JAFJYH010000155.1; 42856..46987	Intact
Helotiales	Drepanopezizaceae	Marssonina	rosae	WUWU00000000	Unpublished	Annotated with Augustus (Botrytis cinera)		Heterothallic	Genomic analysis	MAT1-1	Y	Y	Y				WUWU02000219.1; 1..4598	Intact, on the end of a contig	Cheng Q, Chen J, Zhao L. Draft genome sequence of Marssonina coronaria, causal agent of apple blotch, and comparisons with the Marssonina brunnea and Marssonina rosae genomes." PloS one 16.2 (2021): e0246666.
Helotiales	Drepanopezizaceae	Diplocarpon	rosae	JAANDC000000000	Marolleau, Brice, et al. "Strong differentiation within Diplocarpon rosae strains based on microsatellite markers and greenhouse‐based inoculation protocol on Rosa." Plant Pathology 69.6 (2020): 1093-1107.	Annotated with Augustus (Botrytis cinera)		Heterothallic	Genomic analysis	MAT1-1	Y	Y	Y				JAANDC010000040.1; 25388..31118	Intact	Cheng Q, Chen J, Zhao L. Draft genome sequence of Marssonina coronaria, causal agent of apple blotch, and comparisons with the Marssonina brunnea and Marssonina rosae genomes." PloS one 16.2 (2021): e0246666.
Helotiales	Drepanopezizaceae	Marssonina	coronaria	MZNU00000000	Cheng, Qiang, Junxiang Chen, and Lijuan Zhao. "Draft genome sequence of Marssonina coronaria, causal agent of apple blotch, and comparisons with the Marssonina brunnea and Marssonina rosae genomes." Plos one 16.2 (2021): e0246666.	GFF from NCBI		Heterothallic	Genomic analysis	MAT1-1	Y	Y	Y				MZNU01000336.1; 400491..407240	Intact	Cheng Q, Chen J, Zhao L. Draft genome sequence of Marssonina coronaria, causal agent of apple blotch, and comparisons with the Marssonina brunnea and Marssonina rosae genomes." PloS one 16.2 (2021): e0246666.
Helotiales	Drepanopezizaceae	Drepanopeziza	brunnea	AFXC00000000	Zhu, Sheng, et al. "Sequencing the genome of Marssonina brunnea reveals fungus-poplar co-evolution." BMC genomics 13.1 (2012): 1-10.	GFF from NCBI		Heterothallic	Genomic analysis	MAT1-2					Y		NW_006763039.1; 3393562..3398999	Intact	Cheng Q, Chen J, Zhao L. Draft genome sequence of Marssonina coronaria, causal agent of apple blotch, and comparisons with the Marssonina brunnea and Marssonina rosae genomes." PloS one 16.2 (2021): e0246666.
Helotiales	Drepanopezizaceae	Blumeriella	jaapii	VWND00000000	Peng, Jingyu, et al. "Draft Genome Sequence Resource for Blumeriella jaapii, the Cherry Leaf Spot Pathogen." Phytopathology 110.9 (2020): 1507-1510.	Annotated with Augustus (Botrytis cinera)		Heterothallic	Genomic analysis	MAT1-1	Y	Y	Y				VWND01000013.1; 732683..737200	Intact
Helotiales	Mollisiaceae	Acephala	macrosclerotiorum	WHVH00000000	Unpublished	GFF from NCBI		Heterothallic	Genomic analysis	MAT1-1	Y	Y					MU119441.1; 31665..37645	Intact
Helotiales	Mollisiaceae	Phialocephala	subalpina	FJOG00000000	Unpublished	GFF from NCBI		Heterothallic	Genomic analysis	MAT1-2					Y		FJOG01000025.1; 839925..844512	Intact
Helotiales	Mollisiaceae	Phialocephala	sp. D728	QYAJ00000000	Unpublished	Annotated with Augustus (Botrytis cinera)		Heterothallic	Genomic analysis	MAT1-1	Y	Y					QYAJ01000149.1; 24155..30528	Intact
Helotiales	Mollisiaceae	Mollisia	scopiformis	LKNI00000000	Walker, Allison K., et al. "Full genome of Phialocephala scopiformis DAOMC 229536, a fungal endophyte of spruce producing the potent anti-insectan compound rugulosin." Genome announcements 4.1 (2016): 10-1128.	GFF from NCBI		Homothallic	Genomic analysis	N/A	Y	Y			Y		NW_017263627.1; 47064..53777	Intact
Helotiales	Discinellaceae	Articulospora	tetracladia	PYIV00000000	Goh, Jaeduk, et al. "Draft Genome Sequence of the Aquatic Fungus Hymenoscyphus tetracladius Strain NNIBRFG329." Microbiology Resource Announcements 7.21 (2018): 10-1128.	Annotated with Augustus (Botrytis cinera)		Heterothallic	Genomic analysis	MAT1-1	Y	Y					PYIV01000006.1; 445143..449864	Intact
Helotiales	Helotiales incertae sedis	Margaritispora	aquatica	VJWN00000000	Goh, Jaeduk, et al. "Draft genome sequence of the aquatic fungus Margaritispora aquatica Strain NNIBRFG339." Microbiology Resource Announcements 8.45 (2019): 10-1128.	Annotated with Augustus (Botrytis cinera)		Heterothallic	Genomic analysis	MAT1-2					Y		VJWN01000006.1; 1350801..1353887	Intact
Erysiphales	Erysiphaceae	Erysiphe	pisi	CACM00000000	Unpublished	Annotated with Augustus (Botrytis cinera)	SRX3997715	Heterothallic	Genomic analysis	MAT1-2					Y		CACM01011469.1; 1..3184	Only gene on the contig
Erysiphales	Erysiphaceae	Oidium	heveae	QVIK00000000	Liang, Peng, et al. "Powdery mildews are characterized by contracted carbohydrate metabolism and diverse effectors to adapt to obligate biotrophic lifestyle." Frontiers in Microbiology 9 (2018): 3160.	Annotated with Augustus (Botrytis cinera)		Heterothallic	Genomic analysis	MAT1-1	Y	Y					QVIK01000624.1; 12305..23011	Only genes on the contig
Erysiphales	Erysiphaceae	Oidium	neolycopersici	MCFK00000000	Wu, Ying, et al. "Comparative genome analyses reveal sequence features reflecting distinct modes of host-adaptation between dicot and monocot powdery mildew." BMC genomics 19 (2018): 1-20.	GFF from NCBI		Heterothallic	Genomic analysis	MAT1-1	Y	Fragment					MCFK01002986.1; 4557..6065	Only genes on the contig
Erysiphales	Erysiphaceae	Erysiphe	pulchra	PEDP00000000	Wadl, Phillip A., et al. "Development of genomic resources for the powdery mildew, Erysiphe pulchra." Plant disease 103.5 (2019): 804-807.	GFF from NCBI		Undetermined	N/A	N/A	Y	Unknown			Unknown		MAT1-1-1: PEDP01001040.1; 748..2152	In three fragments; Fragment 1: SLA and MAT1-1-1, Fragment 2: An HMG protein, Fragment 3: A second HMG protein
Erysiphales	Erysiphaceae	Golovinomyces	cichoracearum	MCBS00000000	Wu, Ying, et al. "Comparative genome analyses reveal sequence features reflecting distinct modes of host-adaptation between dicot and monocot powdery mildew." BMC genomics 19 (2018): 1-20.	GFF from NCBI		Heterothallic	Genomic analysis	MAT1-2					Y		MCBS01021051.1; 744..3243	Only gene on the contig
Erysiphales	Erysiphaceae	Golovinomyces	magnicellulatus	VCMJ00000000	Farinas, Coralie, et al. "Whole-genome sequence of the phlox powdery mildew pathogen Golovinomyces magnicellulatus strain FPH2017-1." Microbiology Resource Announcements 8.36 (2019): 10-1128.	GFF from NCBI		Heterothallic	Genomic analysis	MAT1-2					Y		MAT1-2-1: VCMJ01006155.1; 2174..3716	In three fragments; Fragment 1: MAT1-2-1, Fragment 2: SLA, Fragment 3: APN
Erysiphales	Erysiphaceae	Pleochaeta	shiraiana	JAHYSP000000000	Kusch, Stefan, et al. "First draft genome assemblies of Pleochaeta shiraiana and Phyllactinia moricola, two tree-parasitic powdery mildew fungi with hemiendophytic mycelia." Phytopathology 112.4 (2022): 961-967.	Annotated with Augustus (Botrytis cinera)		Homothallic	Genomic analysis	N/A	Y				Y		MAT1-1-1: JAHYSP010003428.1; 2770..4329 & MAT1-2-1: JAHYSP010010999.1; 5411..6954	In two fragments; Fragment 1: MAT1-1-1 and SLA, Fragment 2: MAT1-2-1 and APN
Erysiphales	Erysiphaceae	Phyllactinia	moricola	JAHYSQ000000000	Kusch, Stefan, et al. "First draft genome assemblies of Pleochaeta shiraiana and Phyllactinia moricola, two tree-parasitic powdery mildew fungi with hemiendophytic mycelia." Phytopathology 112.4 (2022): 961-967.	Annotated with Augustus (Botrytis cinera)		Undetermined	N/A	N/A	Y				Y		MAT1-1-1: JAHYSQ010001600.1; 2270..3787 & MAT1-2-1: JAHYSQ010045011.1; 512..2014	In four fragments, Fragment 1: MAT1-1-1, Fragment 2: MAT1-2-1, Fragment 3: SLA, Fragment 4: APN
Erysiphales	Erysiphaceae	Blumeria	hordei	OENG00000000	Unpublished	Annotated with Augustus (Botrytis cinera)		Heterothallic	Genomic analysis	MAT1-2					Y		OENG01000032.1; 2112536..2114133	Intact
Erysiphales	Erysiphaceae	Blumeria	graminis	CAJHIT000000000	Unpublished	GFF from NCBI		Heterothallic	Genomic analysis	MAT1-1	Y	Y					LR898468.1; 6830987..6857684	Intact
Erysiphales	Erysiphaceae	Podosphaera	leucotricha	JAATOF000000000	Gañán, Lederson, et al. "A genome resource for the apple powdery mildew pathogen Podosphaera leucotricha." Phytopathology 110.11 (2020): 1756-1758.	Annotated with Augustus (Botrytis cinera)		Heterothallic	Genomic analysis	MAT1-2					Y		JAATOF010008602.1; 2516..3908	In three fragments; Fragment 1: SLA, Fragment 2: MAT1-2-1, Fragment 3: APN
Erysiphales	Erysiphaceae	Podosphaera	cerasi	JAGTUB000000000	Unpublished	Annotated with Augustus (Botrytis cinera)		Heterothallic	Genomic analysis	MAT1-2					Y		JAGTUB010005161.1; 1847..4098	Only gene on the contig
Erysiphales	Erysiphaceae	Podosphaera	xanthii	JAAAXZ000000000	Kim, Seunghwan, et al. "Genome resource of Podosphaera xanthii, the host-specific fungal pathogen that causes cucurbit powdery mildew." Molecular Plant-Microbe Interactions 34.4 (2021): 457-459.	Annotated with Augustus (Botrytis cinera)		Heterothallic	Genomic analysis	MAT1-2					Y		JAAAXZ010000031.1; 73660..76455	Intact
Helotiales	Gelatinodiscaceae	Neobulgaria	alba	QYAM00000000	Unpublished	Annotated with Augustus (Botrytis cinera)		Heterothallic	Genomic analysis	MAT1-2					Y		QYAM01000193.1; 1767..4318	Only genes on the contig
Helotiales	Gelatinodiscaceae	Ascocoryne	sarcoides	AIAA00000000	Unpublished	Annotated with Augustus (Botrytis cinera)		Heterothallic	Genomic analysis	MAT1-2					Y		KB205940.1; 3024535..3030102	Intact
Helotiales	Hyaloscyphaceae	Hyaloscypha	variabilis	LXPR00000000	Martino, Elena, et al. "Comparative genomics and transcriptomics depict ericoid mycorrhizal fungi as versatile saprotrophs and plant mutualists." New Phytologist 217.3 (2018): 1213-1229.	GFF from NCBI		Homothallic	Genomic analysis	N/A	Y				Y		KZ613939.1; 1447484..1452134	Intact
Helotiales	Hyaloscyphaceae	Chalara	longipes	VKGA00000000	Barbi, Florian, et al. "Fungal ecological strategies reflected in gene transcription‐a case study of two litter decomposers." Environmental microbiology 22.3 (2020): 1089-1103.	GFF from NCBI		Undetermined	N/A	N/A	Fragment				Y		ML769339.1; 1464836..1473229	Intact
Helotiales	Hyaloscyphaceae	Hyaloscypha	bicolor	LXPI00000000	Martino, Elena, et al. "Comparative genomics and transcriptomics depict ericoid mycorrhizal fungi as versatile saprotrophs and plant mutualists." New Phytologist 217.3 (2018): 1213-1229.	GFF from NCBI		Undetermined	N/A	N/A	Fragment				Y		NW_020194638.1; 1801449..1807330	Intact
Helotiales	Hyaloscyphaceae	Hyaloscypha	hepaticicola	LYBP00000000	Martino, Elena, et al. "Comparative genomics and transcriptomics depict ericoid mycorrhizal fungi as versatile saprotrophs and plant mutualists." New Phytologist 217.3 (2018): 1213-1229.	GFF from NCBI		Undetermined	N/A	N/A	Fragment				Fragment		KZ613469.1; 72267..74976	Intact
Helotiales	Hyaloscyphaceae-like	Cairneyella	variabilis	AYLM00000000	Midgley, David J., et al. "Genomic insights into the carbohydrate catabolism of Cairneyella variabilis gen. nov. sp. nov., the first reports from a genome of an ericoid mycorrhizal fungus from the southern hemisphere." Mycorrhiza 26 (2016): 345-352.	Annotated with Augustus (Botrytis cinera)		Heterothallic	Genomic analysis	MAT1-2					Y		AYLM01000199.1; 32521..39886	Intact
Helotiales	Helotiaceae	Hymenoscyphus	koreanus	CACRVL000000000	Unpublished	Annotated with Augustus (Botrytis cinera)	ERX2931046	Homothallic	Genomic analysis	N/A	Y	Fragment			Y		MAT1-1-1: CACRVL010000626.1; 16956..18672 & MAT1-2-1: CACRVL010000314.1; 1602..5156	In two fragments; Fragment 1: APN and MAT1-2-1, Fragment 2: MAT1-1-1, SLU, DNA pol, SLA
Helotiales	Helotiaceae	Hymenoscyphus	occultus	UNPT00000000	Unpublished	Annotated with Augustus (Botrytis cinera)		Homothallic	Genomic analysis	N/A	Y	Fragment			Y		MAT1-1-1: UNPT01000626.1; 16957..18547 & MAT1-2-1: UNPT01000314.1; 1251..5006	In two fragments; Fragment 1: APN and MAT1-2-1, Fragment 2: MAT1-1-1, SLU, DNA pol, SLA
Helotiales	Helotiaceae	Hymenoscyphus	albidus	CAJVRM000000000	Unpublished	GFF from NCBI		Homothallic	Genomic analysis	N/A	Y	Fragment			Y		MAT1-1-1: CAJVRM010000357.1; 1..5230 & MAT1-2-1: CAJVRM010000237.1; 1..7291	In two fragments; Fragment 1: APN and MAT1-2-1, Fragment 2: MAT1-1-1, SLU, DNA pol, SLA
Helotiales	Helotiaceae	Hymenoscyphus	fraxineus	FXXO00000000	Unpublished	Annotated with Augustus (Botrytis cinera)		Heterothallic	Genomic analysis	MAT1-1	Y	Y					LT855407.1; 3745330..3752019	Intact
Helotiales	Helotiaceae	Hymenoscyphus	linearis	UNPR00000000	Unpublished	Annotated with Augustus (Botrytis cinera)		Undetermined	N/A	N/A	Y	Fragment			Fragment		MAT1-1-1: UNPR01000005.1; 1342..5475 & MAT1-2-1: UNPR01000155.1; 1198..3336	End of contig
Helotiales	Helotiaceae	Hymenoscyphus	infarciens	LLCB00000000	Unpublished	Annotated with Augustus (Botrytis cinera)		Heterothallic	Genomic analysis	MAT1-1	Y	Y					LLCB01000190.1; 54318..57733	Intact
Helotiales	Helotiaceae	Hymenoscyphus	herbarum	LLEY00000000	Unpublished	Annotated with Augustus (Botrytis cinera)		Undetermined	Genomic analysis	N/A		Y			Y		LLEY01000024.1; 144038..147213	Intact
Helotiales	Helotiaceae	Hymenoscyphus	fructigenus	LKUV00000000	Unpublished	Annotated with Augustus (Botrytis cinera)		Homothallic	Genomic analysis	N/A	Y	Y			Y		MAT1-1-1: LKUV01000005.1; 627779..631448 & MAT1-2-1: LKUV01000009.1; 39945..41412	In two fragments; Fragment 1: APN, MAT1-2-1, SLA, Fragment 2: Hyp, MAT1-1-1, MAT1-1-3, Hyp
Helotiales	Helotiaceae	Hymenoscyphus	scutula	LKTO00000000	Unpublished	Annotated with Augustus (Botrytis cinera)		Heterothallic	Genomic analysis	MAT1-1	Y	Y					LKTO01000294.1; 29998..37747	Intact
Helotiales	Helotiaceae	Hymenotorrendiella	dingleyae	QYAP00000000	Unpublished	Annotated with Augustus (Botrytis cinera)		Undetermined	N/A	N/A	Y	Fragment	Y		Y		MAT1-1-1: QYAP01000139.1; 168180..174496 & MAT1-2-1: QYAP01000983.1; 5293..6885	In two fragments; Fragment 1: APN, MAT1-1-1, MAT1-1-5, SLA, Fragment 2: MAT1-2-1
Helotiales	Helotiales incertae sedis	Amylocarpus	encephaloides	JAFMPF000000000	Unpublished	GFF from NCBI		Homothallic	Genomic analysis	N/A	Y	Y			Y		MU251702.1; 24341..30720	Intact, close to contig end
Helotiales	Helotiaceae	Hymenoscyphus	repandus	LLCE00000000	Unpublished	Annotated with Augustus (Botrytis cinera)		Homothallic	Genomic analysis	N/A	Y	Y			Y		LLCE01000172.1; 4787..15431	Intact, end of the contig
Helotiales	Helotiaceae	Glarea	lozoyensis	ALVE00000000	Chen, Li, et al. "Genomics-driven discovery of the pneumocandin biosynthetic gene cluster in the fungus Glarea lozoyensis." BMC genomics 14.1 (2013): 1-18.	GFF from NCBI		Heterothallic	Genomic analysis	MAT1-1	Y	Y	Y				NW_007360991.1; 524218..529455	Intact
Helotiales	Helotiaceae	Pirottaea	palmicola	QYAH00000000	Unpublished	Annotated with Augustus (Botrytis cinera)		Heterothallic	Genomic analysis	MAT1-1	Y	Y	Y				QYAH01000122.1; complement(46119..56822)	Intact
Helotiales	Pleuroascaceae	Venustampulla	echinocandica	NPIC00000000	Wingfield, Brenda D., et al. "Draft genome sequence of Annulohypoxylon stygium, Aspergillus mulundensis, Berkeleyomyces basicola (syn. Thielaviopsis basicola), Ceratocystis smalleyi, two Cercospora beticola strains, Coleophoma cylindrospora, Fusarium fracticaudum, Phialophora cf. hyalina, and Morchella septimelata." IMA fungus 9.1 (2018): 199-223.	GFF from NCBI		Heterothallic	Genomic analysis	MAT1-2					Y		NW_022474216.1; 606620..613027	Intact
Helotiales	Tricladiaceae	Halenospora	varia	JAHEWH000000000	Mesny, Fantin, et al. "Genetic determinants of endophytism in the Arabidopsis root mycobiome." Nature communications 12.1 (2021): 7227.	GFF from NCBI		Heterothallic	Genomic analysis	MAT1-1	Y	Y	Y				JAHEWH010000007.1; 1831902..1836813	Intact
Helotiales	Tricladiaceae	Cudoniella	acicularis	JAAMPI000000000	Unpublished	GFF from NCBI		Homothallic	Genomic analysis	N/A	Y				Y		MAT1-1-1: JAAMPI010000567.1; 6414..8551 & MAT1-2-1: JAAMPI010000001.1; 6414..8551	In two fragments; Fragment 1: SLA, MAT1-2-1, APN, Fragment 2: Hyp, MAT1-1-1, Hyp
Helotiales	Lachnaceae	Lachnellula	hyalina	QGMH00000000	Giroux, Emily, and Guillaume J. Bilodeau. "Whole genome sequencing resource of the European larch canker pathogen Lachnellula willkommii for molecular diagnostic marker development." Phytopathology 110.7 (2020): 1255-1259.	GFF from NCBI		Heterothallic	Genomic analysis	MAT1-2					Y		NW_022157139.1; 156815..158921	Intact
Helotiales	Lachnaceae	Lachnellula	subtilissima	QGMJ00000000	Giroux, Emily, and Guillaume J. Bilodeau. "Whole genome sequencing resource of the European larch canker pathogen Lachnellula willkommii for molecular diagnostic marker development." Phytopathology 110.7 (2020): 1255-1259.	GFF from NCBI		Heterothallic	Genomic analysis	MAT1-1*		Y					QGMJ01000055.1; 53383..59173	Intact
Helotiales	Lachnaceae	Lachnellula	occidentalis	QGMI00000000	Giroux, Emily, and Guillaume J. Bilodeau. "Whole genome sequencing resource of the European larch canker pathogen Lachnellula willkommii for molecular diagnostic marker development." Phytopathology 110.7 (2020): 1255-1259.	GFF from NCBI		Heterothallic	Genomic analysis	MAT1-1*		Y					QGMI01000012.1; 112488..114712	Intact
Helotiales	Lachnaceae	Lachnellula	arida	QGMF00000000	Giroux, Emily, and Guillaume J. Bilodeau. "Whole genome sequencing resource of the European larch canker pathogen Lachnellula willkommii for molecular diagnostic marker development." Phytopathology 110.7 (2020): 1255-1259.	GFF from NCBI		Heterothallic	Genomic analysis	MAT1-2					Y		QGMF01000101.1; 23860..25745	Intact
Helotiales	Lachnaceae	Lachnellula	willkommii	QGML00000000	Giroux, Emily, and Guillaume J. Bilodeau. "Whole genome sequencing resource of the European larch canker pathogen Lachnellula willkommii for molecular diagnostic marker development." Phytopathology 110.7 (2020): 1255-1259.	GFF from NCBI		Heterothallic	Genomic analysis	MAT1-1*		Y					QGML01001293.1; 7445..9329	Intact, end of the contig
Helotiales	Lachnaceae	Lachnellula	cervina	QGMG00000000	Giroux, Emily, and Guillaume J. Bilodeau. "Whole genome sequencing resource of the European larch canker pathogen Lachnellula willkommii for molecular diagnostic marker development." Phytopathology 110.7 (2020): 1255-1259.	GFF from NCBI		Heterothallic	Genomic analysis	MAT1-1*		Y					QGMG01000066.1; 58..2476	Intact, end of the contig
Helotiales	Lachnaceae	Lachnellula	suecica	QGMK00000000	Giroux, Emily, and Guillaume J. Bilodeau. "Whole genome sequencing resource of the European larch canker pathogen Lachnellula willkommii for molecular diagnostic marker development." Phytopathology 110.7 (2020): 1255-1259.	GFF from NCBI		Heterothallic	Genomic analysis	MAT1-1*		Y					QGMK01001002.1; 776..2183	Intact, end of the contig
Helotiales	Lachnaceae	Proliferodiscus	dingleyae	QYAK00000000	Unpublished	Annotated with Augustus (Botrytis cinera)		Heterothallic	Genomic analysis	MAT1-2					Y		QYAK01000022.1; 870684..872642	Intact
Helotiales	Hyphodiscaceae	Hyphodiscus	hymeniophilus	VNKQ00000000	Kramer, Glenna J., Sheila Pimentel‐Elardo, and Justin R. Nodwell. "Dual‐PKS Cluster for Biosynthesis of a Light‐Induced Secondary Metabolite Found from Genome Sequencing of Hyphodiscus hymeniophilus Fungus." ChemBioChem 21.15 (2020): 2116-2120.	GFF from NCBI		Heterothallic	Genomic analysis	MAT1-1	Y	Y	Y				VNKQ01000006.1; 1282171..1286920	Intact
Helotiales	Hyphodiscaceae	Gamarada	debralockiae	NXFV00000000	Midgley, David J., et al. "Gamarada debralockiae gen. nov. sp. nov.—the genome of the most widespread Australian ericoid mycorrhizal fungus." Mycorrhiza 28.4 (2018): 379-389.	Annotated with Augustus (Botrytis cinera)		Heterothallic	Genomic analysis	MAT1-1	Y	Y	Y				NXFV01000767.1; 42382..47465	Intact
Helotiales	Amorphothecaceae	Amorphotheca	resinae	MADK00000000	Martino, Elena, et al. "Comparative genomics and transcriptomics depict ericoid mycorrhizal fungi as versatile saprotrophs and plant mutualists." New Phytologist 217.3 (2018): 1213-1229.	GFF from NCBI	SRX3052503	Heterothallic	Genomic analysis	MAT1-2					Y	Y	NW_020194480.1; 624583..627743	Intact
Leotiomycetes incertae sedis	Myxotrichaceae	Oidiodendron	maius	JMDP00000000	Kohler, Annegret, et al. "Convergent losses of decay mechanisms and rapid turnover of symbiosis genes in mycorrhizal mutualists." Nature genetics 47.4 (2015): 410-415.	GFF from NCBI		Heterothallic	Genomic analysis	MAT1-1	Y	Y	Y				KN832870.1; 2544613..2549258	Intact
Helotiales	Pezizellaceae	Calycina	marina	JAFMPG000000000	Hagestad, Ole Christian, et al. "Genomic characterization of three marine fungi, including Emericellopsis atlantica sp. nov. with signatures of a generalist lifestyle and marine biomass degradation." IMA fungus 12.1 (2021): 1-23.	GFF from NCBI	SRX6950361	Heterothallic	Genomic analysis	MAT1-2					Y		MU253773.1; 26707..28984	Intact
Helotiales	Dermateaceae	Pezicula	neosporulosa	SELE00000000	Yuan, Zhilin, et al. "Genomic landscape of a relict fir-associated fungus reveals rapid convergent adaptation towards endophytism." The ISME Journal 16.5 (2022): 1294-1305.	Annotated with Augustus (Botrytis cinera)		Heterothallic	Genomic analysis	MAT1-1	Y	Y	Y				SELE01000013.1; 255400..260446	Intact	Yuan Z et al. Genomic landscape of a relict fir-associated fungus reveals rapid convergent adaptation towards endophytism. The ISME Journal 16.5 (2022): 1294-1305.
Helotiales	Dermateaceae	Pezicula	radicicola	PDUO00000000	Yue, Qun, et al. "Genomics‐driven discovery of a novel self‐resistance mechanism in the echinocandin‐producing fungus Pezicula radicicola." Environmental microbiology 20.9 (2018): 3154-3167.	Annotated with Augustus (Botrytis cinera)		Heterothallic	Genomic analysis	MAT1-1	Y	Y	Y				PDUO01000117.1; 55643..60796	Intact
Helotiales	Dermateaceae	Coleophoma	crateriformis	PDLN00000000	Wingfield, Brenda D., et al. "Draft genome sequence of Annulohypoxylon stygium, Aspergillus mulundensis, Berkeleyomyces basicola (syn. Thielaviopsis basicola), Ceratocystis smalleyi, two Cercospora beticola strains, Coleophoma cylindrospora, Fusarium fracticaudum, Phialophora cf. hyalina, and Morchella septimelata." IMA fungus 9.1 (2018): 199-223.	GFF from NCBI		Heterothallic	Genomic analysis	MAT1-1	Y	Y	Y				PDLN01000016.1; 110094..114739	Intact
Helotiales	Dermateaceae	Coleophoma	cylindrospora	PDLM00000000	Wingfield, Brenda D., et al. "Draft genome sequence of Annulohypoxylon stygium, Aspergillus mulundensis, Berkeleyomyces basicola (syn. Thielaviopsis basicola), Ceratocystis smalleyi, two Cercospora beticola strains, Coleophoma cylindrospora, Fusarium fracticaudum, Phialophora cf. hyalina, and Morchella septimelata." IMA fungus 9.1 (2018): 199-223.	GFF from NCBI		Heterothallic	Genomic analysis	MAT1-2					Y		PDLM01000005.1; 1465251..1466994	Intact
Leotiomycetes incertae sedis		Scytalidium	lignicola	NCSJ00000000	Büttner, Enrico, et al. "Draft genome sequence of Scytalidium lignicola DSM 105466, a ubiquitous saprotrophic fungus." Microbiology Resource Announcements 7.14 (2018): 10-1128.	GFF from NCBI		Heterothallic	Genomic analysis	MAT1-1	Y	Y	Y				NCSJ02000020.1; 211687..216705	Intact
Leotiomycetes incertae sedis	Pseudeurotiaceae	Pseudogymnoascus	destructans	LAJJ00000000	Drees, Kevin P., et al. "Use of multiple sequencing technologies to produce a high-quality genome of the fungus Pseudogymnoascus destructans, the causative agent of bat white-nose syndrome." Genome announcements 4.3 (2016): 10-1128.	GFF from NCBI		Heterothallic	Genomic analysis	MAT1-1	Y	Y	Y				NW_020167524.1; 185957..190884	Intact
Leotiomycetes incertae sedis	Pseudeurotiaceae	Pseudogymnoascus	verrucosus	LAJO00000000	Palmer, Jonathan M., et al. "Extreme sensitivity to ultraviolet light in the fungal pathogen causing white-nose syndrome of bats." Nature Communications 9.1 (2018): 35.	GFF from NCBI		Heterothallic	Genomic analysis	MAT1-2					Y		NW_017263659.1; 229874..234721	Intact
Leotiomycetes incertae sedis	Pseudeurotiaceae	Pseudogymnoascus	pannorum	LNAS00000000	Reynolds, Hannah T., Hazel A. Barton, and Jason C. Slot. "Phylogenomic analysis supports a recent change in nitrate assimilation in the White-nose Syndrome pathogen, Pseudogymnoascus destructans." Fungal ecology 23 (2016): 20-29.	Annotated with Augustus (Botrytis cinera)		Heterothallic	Genomic analysis	MAT1-2					Y		LNAS01000197.1; 52969..58649	Intact
Thelebolales	Thelebolaceae	Antarctomyces	pellizariae	WCAA00000000	Batista, Thiago Mafra, et al. "Whole-genome sequencing of the endemic Antarctic fungus Antarctomyces pellizariae reveals an ice-binding protein, a scarce set of secondary metabolites gene clusters and provides insights on Thelebolales phylogeny." Genomics 112.5 (2020): 2915-2921.	Annotated with Augustus (Botrytis cinera)		Heterothallic	Genomic analysis	MAT1-2					Y		WCAA01000061.1; 49438..50609	Intact
					42
																		Intact = at least 3 genes present before the end of the contig
