# Supplementary material for: Needles in fungal haystacks: Discovery of a putative a-factor pheromone and a unique mating strategy in the Leotiomycetes
Source: PLoS One. 2023 Oct 12;18(10):e0292619. doi: 10.1371/journal.pone.0292619 (PMC10569646; doi:10.1371/journal.pone.0292619)
Supplement: S2 Table — (XLSX) [file pone.0292619.s008.xlsx]

## Sheet: Table S2
Table S2: NCBI Accession numbers for the various gene and protein sequences used in BLASTn and tBLASTn analyses
Gene/Protein	Species	Accession Number
Complete MAT locus (MAT1-1-1, MAT1-1-5, MAT1-2-1 & MAT1-2-10 genes)	S. sclerotiorum	JQ815883
MAT1-1-1 protein	S. sclerotiorum	AGB05587.1
MAT1-1-5 protein	S. sclerotiorum	AGB05586.1
MAT1-2-1 protein	S. sclerotiorum	AGB05589.1
MAT1-2-10 protein	S. sclerotiorum	AGB05588.1
Complete MAT1-1 idiomorph (MAT1-1-1 & MAT1-1-5 genes)	B. cinerea	KF944385.1
Complete MAT1-2 idiomorph (MAT1-2-1 & MAT1-2-10 genes)	B. cinerea	KF944386.1
MAT1-1-1 protein	B. cinerea	AHX22632.1
MAT1-1-5 protein	B. cinerea	AHX22633.1
MAT1-2-1 protein	B. cinerea	AHX22634.1
MAT1-2-10 protein	B. cinerea	AHX22635.1
Chromosome BCIN01 (including SLA2 and APN2 genes)	B. cinerea	CP009805.1
APN2 protein	B. cinerea	ATZ45428.1
SLA2 protein	B. cinerea	ATZ45432.1
Complete MAT1-1 idiomorph (SLA2, MAT1-1-1, MAT1-1-3 & APN2 genes)	H. fraxineus	JX169799.2
MAT1-1-1 protein	H. fraxineus	ALJ06899.1
MAT1-1-3 protein	H. fraxineus	AFQ90561.2
APN2 protein	H. fraxineus	AFQ90560.1
SLA2 protein	H. fraxineus	AFQ90559.2
Alpha factor pheromone gene (Ppg-1)	S. sclerotiorum	XM_001594298.1
Alpha factor pheromone protein (PPG-1)	S. sclerotiorum	XP_001594348.1
Alpha factor pheromone gene (Ppg-1)	B. cinerea	XM_001561066.2
Alpha factor pheromone protein (PPG-1)	B. cinerea	XP_001561116.1
Alpha pheromone receptor gene (ste2)	S. sclerotiorum	NW_001820821.1
Alpha pheromone receptor protein (STE2)	S. sclerotiorum	XP_001588763.1
A pheromone receptor gene (ste3)	S. sclerotiorum	NW_001820827.1
A pheromone receptor protein (STE3)	S. sclerotiorum	XP_001592017.1
Alpha pheromone receptor gene (ste2)	B. cinerea	NC_037323.1
Alpha pheromone receptor protein (STE2)	B. cinerea	XP_001547898.2
A pheromone receptor gene (ste3)	B. cinerea	NC_037319.1
A pheromone receptor protein (STE3)	B. cinerea	XP_024551202.1
