# Supplementary material for: Needles in fungal haystacks: Discovery of a putative a-factor pheromone and a unique mating strategy in the Leotiomycetes
Source: PLoS One. 2023 Oct 12;18(10):e0292619. doi: 10.1371/journal.pone.0292619 (PMC10569646; doi:10.1371/journal.pone.0292619)
Supplement: S3 Table — (XLSX) [file pone.0292619.s009.xlsx]

## Sheet: Table S3
Table S3: Presence and absence of both pheromone factors and additional functional information of the α-factor pheromone
Genus	Species	Thallism	α-factor						a factor	Receptors		STE6
			Present	Signal peptide	Putative STE13 sites	Mature Repeat Sequences	Length of Repeat	# of Repeats		STE2	STE3
Botryotinia	narcissicola	Heterothallic, with homothallic isolates	Yes	Yes	EP, EA, EAEA, EAEAEA	WCGRPGQPC	9	12	Yes	Yes	Yes	Yes
Botrytis	byssoidea	Heterothallic	Yes	Yes	EP, EA, EAEA, EAEAEA	WCGRPGQPC	9	14	Yes	Yes	Yes	Yes
Botryotinia	globosa	Heterothallic, with homothallic isolates	Yes	Yes	EP, EA, EAEA	WCGRPGQPC	9	15	Yes	Yes	Yes	Yes
Botrytis	tulipae	Heterothallic	Yes	Yes	EP, ET, EA, EAEA, EAEAEA	WCGRPGQPC	9	14	Yes	Yes	Yes	Yes
Botrytis	hyacinthi	Heterothallic	Yes	Yes	EP, EA, EAEA	WCGRPGQPC	9	14	Yes	Yes	Yes	Yes
Botrytis	galanthina	Heterothallic	Yes	Yes	EP, EA, EAEA, EAEAEA	WCGRPGQPC	9	15	Yes	Yes	Yes	Yes
Botrytis	deweyae	Heterothallic	Yes	Yes	EP, EA, EAEA, EAEAEA	WCGRPGQPC; WCGRPGEPC; WCGHPGQPC; WCGLPGQPC	9	14	Yes	Yes	Yes	Yes
Botryotinia	squamosa	Heterothallic	Yes	Yes	EP, EA, EAEA, EAEAEA	WCGRPGQPC	9	14	Yes	Yes	Yes	Yes
Botrytis	elliptica	Heterothallic	Yes	Yes	EP, EA, EAEA, EAEAEA	WCGRPGQPC; WCGLPGQPC	9	14	Yes	Yes	Yes	Yes
Botrytis	sinoallii	Heterothallic	Yes	Yes	EP, EA, EAEA, EAEAEA	WCGRPGQPC	9	14	Yes	Yes	Yes	Yes
Botrytis	fragariae	Heterothallic	Yes	Yes	EP, EA, EAEA, EAEAEA	WCGRPGQPC	9	18	Yes	Yes	Yes	Yes
Botrytis	paeoniae	Heterothallic	Yes	Yes	EP, EA, EAEA	WCGRPGQPC; WCGRSGQPC	9	12	Yes	Yes	Yes	Yes
Botryotinia	convoluta	Heterothallic, with homothallic isolates	Yes	Yes	EP, EA, EAEA, EAEAEA	WCGRPGQPC	9	12	Yes	Yes	Yes	Yes
Botrytis	aclada	Heterothallic	Yes	Yes	EP, EA, EAEA, EAEAEA	WCGRPGQPC	9	15	Yes	Yes	Yes	Yes
Botrytis	porri	Heterothallic	Yes	Yes	EP, EA, EAEA, EAEAEA	WCGRPGQPC	9	6	Yes	Yes	Yes	Yes
Botrytis	fabae	Heterothallic	Yes	Yes	EP, EA, EAEA, EAEAEA	WCGRPGQPC	9	15	Yes	Yes	Yes	Yes
Botrytis	cinerea	Heterothallic, with homothallic isolates	Yes	Yes	EP, EA, EAEA	WCGRPGQPC	9	11	Yes	Yes	Yes	Yes
Botrytis	pseudocinerea	Heterothallic	Yes	Yes	EP, EA, EAEA, EAEAEA	WCGRPGQPC	9	14	Yes	Yes	Yes	Yes
Botryotinia	calthae	Heterothallic	Yes	Yes	EP, EA, EAEA, EAEAEA	WCGRPGQPC; WCRRPGQPC; WCGRHGQPC	9	13	Yes	Yes	Yes	Yes
Botrytis	medusae	Heterothallic	Yes	Yes	EP, EA, EAEA, EAEAEA	WCGRPGQPC	9	15	Yes	Yes	Yes	Yes
Sclerotinia	sclerotiorum	Switching via inversion (Secondary homothallism)	Yes	Yes	EP, EA, EAEA, EAEAEA	WCGRPGQPC	9	11	Yes	Yes	Yes	Yes
Ciboria	shiraiana	Switching via inversion (Secondary homothallism)	Yes	Yes	EP, EA, EAEA, EAEAEA	WCGRPGQPC	9	11	Yes	Yes	Yes	Yes
Sclerotinia	trifoliorum	Switching via deletion (Secondary homothallism)	Yes	Yes	EP, EAEA, EAEAEA	WCGRPGQLC; WCGRPGRPC; WCGRPGQPC; WCGSPGQPC	9	4	Yes	Yes	Yes	Yes
Sclerotinia	glacialis	Undetermined	Yes	Yes	IA, PT, VA, GA, EP, EA, EAEA	WCGRPGQPC; WCGQPGRPC	9	12	Yes	Yes	Yes	Yes
Sclerotium	cepivorum	Undeterimined (Heterothallic/switched)	Yes	Yes	EP, EA, EAEA, EAEAEA	WCGRPGQPC	9	13	Yes	Yes	Yes	Yes
Monilinia	polystroma	Heterothallic	Yes	Yes	QP, VA, EA, EAEA, EAEAEA	WCGRPGQGC	9	9	Yes	Yes	Yes	Yes
Monilinia	fructigena	Heterothallic	Yes	Yes	QP, VA, EA, EAEA, EAEAEA	WCGRPGQGC	9	9	Yes	Yes	Non-functional	Truncated
Monilinia	laxa	Heterothallic	Yes	Yes	QP, VA, EA, EAEA, EAEAEA	WCGRPGQGC	9	10	Yes	Yes	Yes	Yes
Monilinia	fructicola	Heterothallic	Yes	Yes	QP, EA, EAEA, EAEAEA	WCGRPGQGC	9	9	Yes	Yes	Yes	Yes
Monilinia	aucupariae	Heterothallic	Yes	Yes	QP, VA, EA, EAEA, EAEAEA	WCGRPGQGC; WCGRPGQPC	9	10	Yes	Yes	Yes	Yes
Monilinia	vaccinii-corymbosi	Swithcing via deletion (Secondary homothallism)	Yes	Yes	QP, VA, EA, EAEA, EAEAEA	WCGRPGQPC; WCGRPGKPC; WCGRPGQGC	9	8	Yes	Yes	Yes	Yes
Myriosclerotinia	duriaeana	Heterothallic	Yes	Yes	EP, EA, EAEA, EAEAEA	WCGRPGQPC	9	12	Yes	Yes	Yes	Yes
Myriosclerotinia	scirpicola	Heterothallic	Yes	Yes	EP, EA, EAEA, EAEAEA	WCGRPGQPC	9	12	Yes	Yes	Yes	Yes
Myriosclerotinia	curreyana	Heterothallic	Yes	Yes	EP, EA, EAEA, EAEAEA	WCGRPGQPC	9	12	Yes	Yes	Yes	Yes
Sclerotinia	borealis	Homothallism/ switching	Yes	Yes	QP, EA, EAEA, EAEAEA	WCGRPGQAC; WCGRPGQPC	9	9	Yes	Yes	Yes	Yes
Ciborinia	camelliae	Heterothallic	Yes	Yes	EP, EA, EAEA, EAEAEA	WCGRPGQPC	9	13	Yes	Yes	Yes	Truncated
Clarireedia	jacksonii	Heterothallic	Yes	Yes	EP, EA, EAEP, EAEA	WCGRPGQPC	9	8, truncated	Yes	Yes	Yes	Yes
Clarireedia	homoeocarpa	Heterothallic, with homothallic isolates	Yes	Yes	EP, EA, EAEP	WCGRPGQPC	9	10	Yes	Yes	Yes	Yes
Clarireedia	sp. SE16F4	Heterothallic	Yes	Yes	EP, EA, EAEP, EAEA	WCGRPGQPC	9	10	Yes	Yes	Yes	Yes
Clarireedia	monteithiana	Heterothallic	Yes	Yes	EP, EA, EAEP, EAEA	WCGRPGQPC	9	9	Yes	Yes	Yes	Yes
Rutstroemia	sp. NJR-2017a BBW	Heterothallic	Yes	Yes	EP, EA, EAEA	WCGRPGQPC	9	10	Yes	Yes	Non-functional	Yes
Rutstroemia	sp. NJR-2017a WRK4	Heterothallic	Yes	Yes	EP, EA, EAEA	WCGRPGQPC	9	9	Yes	Yes	Non-functional	Yes
Rutstroemia	sp. NJR-2017a BVV2	Heterothallic	Yes	Yes	EP, EA, EAEA, EAEAEAEA	WCGRPGQPC	9	10	Yes	Yes	Non-functional	Yes
Clarireedia	sp. CPB17	Heterothallic	Yes	Yes	EP, EA, EAEA, EAEAEA	WCGRPGQPC	9	10	Yes	Yes	Yes	Yes
Rutstroemia	sydowiana	Heterothallic	No	N/A	N/A	N/A	N/A	N/A	Yes	Yes	Yes	Yes
Chlorencoelia	torta	Undetermined	Yes	Yes	EP, EA, EAEA, EAFA, EANA, EANA	QHCGRPGQPCG	11	8	No	Yes	Yes
Chlorociboria	aeruginascens	Heterothallic	Yes	Yes	EP, IA, DA, EA, EPEA, EAEADA, EAVA	TCGRPGQGC; ICGSEGQPC; KCGRPGQGC; ICGRPGQGC; RCGRPGQGC	9	7	Yes	Yes	Yes
Rhynchosporium	agropyri	Undetermined	No	N/A	N/A	N/A	N/A	N/A	Yes	Yes	Yes	Yes
Rhynchosporium	secalis	Heterothallic	No	N/A	N/A	N/A	N/A	N/A	Yes	Yes	Yes	Yes
Rhynchosporium	commune	Heterothallic	Yes	Yes	EA	RCGHPGQPCG	10	8	Yes	Yes	Yes	Yes
Neospermospora	avenae	Heterothallic	Yes	Yes	EA, AA, EV	RCGHPGQPCG; RCGFPGQPCG; RCGHLGQPCG	10	10	Yes	Yes	Yes	Yes
Leptodontidium	sp. MPI-SDFR-AT-0119	Heterothallic	Yes	Yes	EA	KCGHPGQPCG; ICGHPGQPCG; RCGHPGQPCG	10	5	Yes	Yes	Yes	Yes
Rhexocercosporidium	sp. MPI-PUGE-AT-0058	Undetermined	Yes	Yes	EA	RCGHPGQPCG	10	7	Yes	Yes	Yes	Yes
Cadophora	malorum	Undetermined	Yes	Yes	EA, EP	RCGHPGQPCG	10	8	Yes	Yes	Yes	Yes
Marssonina	rosae	Heterothallic	Yes	Yes	EA, EP	RCGHPGQPCG	10	8	Gene on the end of a contig	Yes	Yes	Yes
Diplocarpon	rosae	Heterothallic	Yes	Yes	EA	RCGHPGQPCG	10	8	Yes	Yes	Yes	Yes
Marssonina	coronariae	Heterothallic	Yes	Yes	EA	RCGKPGQPCG; RCGRPGQPCG	10	6	Yes	Yes	Yes	Yes
Drepanopeziza	brunnea	Heterothallic	Yes	Yes	EA	RCGYRGQPCP	10	4	Yes	Yes	Yes	Yes
Blumeriella	jaapii	Heterothallic	Yes	Yes	EA	RCGYPGQPCG	10	8	Yes	Yes	Yes	Yes
Acephala	macrosclerotiorum	Heterothallic	Yes	Yes	DA, NA, EA, DV, SA	RCGYPGQPCS; RCGYPGQPCG; RCGYPGQPCN	10	7	Yes	Yes	Yes	Yes
Phialocephala	subalpina	Heterothallic	Yes	Yes	DA, NA, EA, TA	RCGYPGQPCG; RCGYPGQPCS; RCGYPGQPCN; RCGYRGQPCS; RCGYPGQPCT	12	6	Yes	Yes	Yes	Yes
Phialocephala	sp. D728	Heterothallic	Yes	Yes	DA, EA, SA	RCGYPGQPCG	10	7	Yes	Yes	Yes	Yes
Mollisia	scopiformis	Homothallic	Yes	Yes	DA, SA, AA	RCGYPGQPCG	12	7	Yes	Yes	Yes	Yes
Articulospora	tetracladia	Heterothallic	Yes	Yes	DP, EA, TP	WCWHPGQVCV	10	3*	Yes	Yes	Yes
Margaritispora	aquatica	Heterothallic	Yes	Yes	EP, EA, DP, LA	QNCWRQGQICN	11	6	Yes	Yes	Yes
Erysiphe	pisi	Heterothallic	Yes	Yes	DP	RNGRQNCGYVGQGCPGG	17	1	No	Yes	Yes	Across two contigs
Oidium	heveae	Heterothallic	Yes	Yes	DP	RNGRQNCGYVGQGCPGG	17	1	No	Yes	Yes	Yes
Oidium	neolycopersici	Heterothallic	Yes	Yes	DP	RKGRQNCGYVGQACPGG	17	1	No	Yes	Yes	Yes
Erysiphe	pulchra	Undetermined	Yes	Yes	DP	RKGRENCGYVGQACPGG	17	1	No	Yes	Yes	Yes
Golovinomyces	cichoracearum	Heterothallic	Yes	Yes	DP	RKGRQTCGRPGQACSGG	17	1	No	Yes	Yes	Yes
Golovinomyces	magnicellulatus	Undetermined	Yes	Yes	DP	RKGRQTCGRPGQACSGG	17	1	No	Yes	Yes	Yes
Pleochaeta	shiraiana	Homothallic	No	N/A	N/A	N/A	N/A	N/A	Yes	Yes	Yes	Yes
Phyllactinia	moricola	Undetermined	Yes	Yes	GP	RSTKAHCGRPGQVCMGG	17	1	Yes	Yes	Yes
Blumeria	hordei	Heterothallic	No	N/A	N/A	N/A	N/A	N/A	Yes	Yes	Yes	Yes
Blumeria	graminis	Heterothallic	No	N/A	N/A	N/A	N/A	N/A	Yes	Yes	Yes	Yes
Podosphaera	leucotricha	Heterothallic	No	N/A	N/A	N/A	N/A	N/A	Yes	Yes	Yes	Yes
Podosphaera	cerasi	Heterothallic	Yes	Yes	VP	KPWRKDHCGRPGQACVGG	18	1	Yes	Yes	Yes	Yes
Podosphaera	xanthii	Heterothallic	Yes	Yes	EP	RPWRKDHCGRPGQPCPGG	18	1	Yes	Yes	Yes
Neobulgaria	alba	Heterothallic	Yes	Yes	EP, DP, EA	CNGWHSPGQPC; CLYWHSPGQPC; CNGWYSPGQPC	11	4	No	Yes	Non-functional
Ascocoryne	sarcoides	Heterothallic	Yes	Yes	IP, EP, GP, VP	CGAPGQPC; RCGAVGQPC	8 or 9	5	Yes	Yes	Non-functional
Hyaloscypha	variabilis	Homothallic	Yes	Yes	EP	VALCGRRGEPCGKV, VALCGRRGEPCGKA, VARCGRRGEPCGKV	14	4, truncated	Yes	Yes	Deleted
Chalara	longipes	Undetermined	Yes	Yes	EP, AP, EA	LCGARGQPCGKA, RCGARGQPCGKA, RCGARGQPCGKV, RCGARGQPCGKV	12	6	Yes	Yes	Yes
Hyaloscypha	bicolor	Undetermined	Yes	Yes	EP, AP, EAAP, LA, EAEA, EPEA	RCGARGQPCGKA, RCGARGQPCGKV, RCGARGQPCGKL	12	7	Yes	Yes	Yes
Hyaloscypha	hepaticicola	Undetermined	Yes	Yes	XX, EA, AA	NDWGCGERGQPCGKV, GWGWGERGQPCGKA; WDWGCGERGQPCGKL; WDWGCGERGQPCGKA	15 or 14	4	Yes	Yes	Deleted
Cairneyella	variabilis	Heterothallic	Yes	Yes	LP, MP	WCQWKGQGGC	10	3	Yes	Yes	Yes
Hymenoscyphus	koreanus	Homothallic	Yes	Yes	EA, EP	CRYAGQGCW; CKYAGQGCW; CKYVGQGCW; CKYVGQGYW	9	8	Yes	Non-functional	Yes
Hymenoscyphus	occultus	Homothallic	Yes	Yes	EA, EP	CRYAGQGCW; CKYAGQGCW; CKYVGQGCW; CKYVGQGYW	9	8	Yes	Non-functional	Yes
Hymenoscyphus	albidus	Homothallic	Yes	Yes	EA, EP	CRYAGQGCW; CKYAGQGCW; CKYVGQGCW	9	8	Contig incomplete due to paired end assembly	Yes	Yes
Hymenoscyphus	fraxineus	Heterothallic	Yes	Yes	EA, EP	CRYAGQGCW; CKYAGQGCW; CKYVGQGCW; CQYVGQGCW	9	9	Contig incomplete due to paired end assembly	Yes	Yes
Hymenoscyphus	linearis	Undetermined	Yes	Yes	EA, EP	CKYVGQGCW	9	7	Yes	Yes	Yes
Hymenoscyphus	infarciens	Heterothallic	Yes	Yes	EA, EP	CRRVGQSCW	9	8	Yes	Yes	Yes
Hymenoscyphus	herbarum	Undetermined	Yes	Yes	EA, EP	CRRVGQSCW	9	8	Yes	Yes	Yes
Hymenoscyphus	fructigenus	Homothallic	Yes	Yes	EA, EP	CKRPGQPCW	9	8	Yes	Yes	Deleted
Hymenoscyphus	scutula	Heterothallic	Yes	Yes	EA	CRYVGQSCW; CKYVGQGCW; CRYVGKSCW	9	4	Yes	Non-functional	Yes
Hymenotorrendiella	dingleyae	Undetermined	Yes	Yes	EA	CQYPGQGCW; CLYPGQGCW	9	3	Yes	Yes	Yes
Amylocarpus	encephaloides	Homothallic	Yes	Yes	EP, EA	CQWWGQGCW	9	5	Yes	Yes	Yes
Hymenoscyphus	repandus	Homothallic	Yes	Yes	XX, EA	CQWWGQACLKA; CQWWGQACWKA	11	2	Yes	Deleted	Yes
Glarea	lozoyensis	Heterothallic	No	N/A	N/A	N/A	N/A	N/A	Yes	Yes	Yes
Pirottaea	palmicola	Heterothallic	Yes	Yes	EA	CKRPGQPCW	9	6	Yes	Yes	Yes
Venustampulla	echinocandica	Heterothallic	Yes	Yes	EP, DP, EA	CTHVGQGCW	9	10	Yes	Yes	Non-functional
Halenospora	varia	Heterothallic	Yes	No	EA, DA	CIGRPGQPCWKG, CIGRPGQPCWKI, CIGRPGQPCWKL	12	6	Yes	Yes	Yes
Cudoniella	acicularis	Homothallic	Yes	Yes	DP, EA	QCYQPGEPCWKA, XCYHPGEPCWKA, QCYHPGEPCWKA	12	3*	Yes	Fragment	Non-functional
Lachnellula	hyalina	Heterothallic	Yes	Yes	EP, AP, DA, LP	GCGARGQGCWKI, RCGARGQGCWKE, GCGARGQGCWKE, RCGARGQGCWKI, RCGARGQGCWKV, RCGARGQGCWKQ	12	6	Yes	Yes	Yes
Lachnellula	subtilissima	Heterothallic	Yes	No	DA, AP, EA, LP	RCGARGQGCWKE, GCGARGQGCWKE, RCGARGQGCWKI, GCGARGQGCWKV	12	5*	Yes	Yes	Yes
Lachnellula	occidentalis	Heterothallic	Yes	No	EA, AP, LP	HNGCGARGQGCPK, RCGARGQGCWKE, RCGARGQGCWKV, GCGARGQGCWKE	12 or 13	5*	Yes	Yes	Yes
Lachnellula	arida	Heterothallic	Yes	Yes	EP, AP, DA, LP	GCGARGQGCWKI, RCGARGQGCWKE, GCGARGQGCWKE, RCGARGQGCWKI, GCGARGQGCWKV	12	6	Yes	Yes	Yes
Lachnellula	willkommii	Heterothallic	Yes	Yes	EP, DA, AP, LP	GCGARGQGCWKI, RCGARGQGCWKE, GCGARGQGCWKE, RCGARGQGCWKI, GCGARGQGCWKV	12	6	Yes	Yes	Yes
Lachnellula	cervina	Heterothallic	Yes	Yes	EP, DA	HCGARGQGCWKI, RCGARGQGCWKE	12	2*	No (sequence is split across contigs)	Yes	Yes
Lachnellula	suecica	Heterothallic	Yes	Yes	DA, YA, EA, VA	GRGCGARGQGCY; GHGCGARGQGCY; GCGARGQGCY	10 or 12	5	Yes	Yes	Yes
Proliferodiscus	dingleyae	Heterothallic	Yes	Yes	EP, FP, EA, LP, DA	WCGGRGQGCWKT, GCGARGQGCWKI, NCGGRGQGCWKE, GCGARGQGCWKE, GCGARGQGCWKV, RCGARGQGCWKV	12	7	Yes	Yes	Yes
Hyphodiscus	hymeniophilus	Heterothallic	Yes	Yes	EP, AP	WCGKPGQPCP	10	9*	Yes	Yes	Yes
Gamarada	debralockiae	Heterothallic	Yes	Yes	EP, QP	TCGKPGQPC, TCGKSGQPC	10	7	Yes	Yes	Yes
Amorphotheca	resinae	Heterothallic	Yes	Yes	EA, EP, DA	KCGKVGQPCGKI, KCGKVGQPCGKA, KCGKVGQPCGKL, ECGKVGQPCGKA, VCGKVGQPCGKA, KCGKVGQPCGKA	12	6	Yes	Yes	Yes
Oidiodendron	maius	Heterothallic	Yes	Yes	VA, EP	RYGYPTGCGAPG, RYGYPKGCGAPG		2	Yes	Yes	Yes
Calycina	marina	Heterothallic	No	N/A	N/A	N/A	N/A	N/A	Yes	Fragment	Yes
Pezicula	neosporulosa	Heterothallic	Yes	Yes	EA, EP, DP	RCGRVGQPC	9	4	No, truncated or otherwise mutated	Non-functional	Yes
Pezicula	radicicola	Heterothallic	Yes	Yes	EA, EP, DP	RCGRIGQPC; KCGRIGQPC	9	4	Yes	Yes	Yes
Coleophoma	crateriformis	Heterothallic	Yes	Yes	EA, EP	HCGRLGQPC; RCGRMGQPC	9	5	Yes	Yes	Yes
Coleophoma	cylindrospora	Heterothallic	Yes	Yes	EA, EP	HCGRLGQPC; RCGRMGQPC	9	6	Yes	Yes	Yes
Scytalidium	lignicola	Heterothallic	Yes	Yes	EP, NP	RCTRMGQPCGKK, VCTRMGQACGKK, KCTRMGQPCGKK, KCTRMGQPCGRK, ECTRMGQPCGRK	12	5	Yes	Yes	Yes
Pseudogymnoascus	destructans	Heterothallic	Yes	Yes	EP, SA, EA	FCWRLGQPCDKV, FCWRPGQICEKA, FCWRPGQPCGKV, FCWRPGQPCGKV, FCWRPGQPCGKV	12	5	Yes	Yes	Yes
Pseudogymnoascus	verrucosus	Heterothallic	Yes	Yes	EP, AA, EA	ICWRPGQPCGKV, ICWRPGQPCGKA	12	6	Yes	Yes	Yes
Pseudogymnoascus	pannorum	Heterothallic	Yes	Yes	EP, EA, AA	ICWRPDQPCGKV, ICWRPDQPCGKV, ICWRPGQPCGKA, ICWRPGQPCGKV	12	6	Yes	Yes	Yes
Antarctomyces	pellizariae	Heterothallic	Yes	Yes	AA, EP, EA	WCRYVGQPCGKV, WCRYVGQPCGKS, WCRYFGQPCGKA, WCRYVGQPCGKA, WCRYVGKPCGKS	12	6	Yes	Yes	Fragment
			115						111	117	112
			9						7
