# Supplementary material for: Needles in fungal haystacks: Discovery of a putative a-factor pheromone and a unique mating strategy in the Leotiomycetes
Source: PLoS One. 2023 Oct 12;18(10):e0292619. doi: 10.1371/journal.pone.0292619 (PMC10569646; doi:10.1371/journal.pone.0292619)
Supplement: S4 Table — (XLSX) [file pone.0292619.s010.xlsx]

## Sheet: Table S4
Table S4: Expression of housekeeping genes, MAT genes, pheromone genes and pheromone receptor genes
Species	Sexual strategy	NCBI Accession Numbers		Description of isolate	Expression of Genes (RPKM)
		Experiment	Run		B-tubulin	G3PDH	Elongation Factor (EF2)	MAT1-1-1	MAT1-1-5	MAT1-2-1	MAT1-2-10	Alpha factor pheromone	Alpha Receptor (ste2)	A Receptor (ste3)	CaaX and CpaX Proteins, <100aa: Potential A Factors
Monilinia fructicola	Heterothallic				EYC84_006558_3	EYC84_011415	EYC84_005483	EYC84_006220	EYC84_006219	N/A	N/A	alpha	EYC84_011013	ste3	Potential A*	EYC84_009782	EYC84_008624	EYC84_009873	EYC84_004913	EYC84_005768	EYC84_010293	EYC84_011744	EYC84_002179	EYC84_002586	EYC84_003548	EYC84_010490	EYC84_000648
		SRX3412436	SRR6312173	MAT1-1, germinating conidia	245.95	4952.21	385.16	1.89	0.57			0.81	0.67	0.2	0	31	22.22	48.24	6.27	45.24	1.29	19.22	0.5	21.15	63.57	12.56	134.48
		SRX3412424	SRR6312185	MAT1-2, germinating conidia	271.11	4853.64	422.07	0	0			0.23	0.77	0.16	0	31.78	23.07	40.34	8.33	29.16	1.02	34.78	0.79	14.41	74.49	12.01	141.38
		SRX3412421	SRR6312188	MAT1-2, mycelium grown in the dark for 2 days and then exposed to light for 2 days	368.42	4068.91	525.11	0.35	0			0	0	0.12	0	10.29	24.68	35.59	15.27	18.09	0.39	34.13	1.53	7.62	47.56	10.43	21.54
		SRX3412432	SRR6312177	MAT1-1, mycelium grown in the dark for 4 days	241.73	2204.11	146.37	1.49	0			0.06	0.05	0.12	0	43.34	6.13	5.19	5.21	33.33	3.05	33.04	0.2	0	270.64	26.79	83.17
		SRX3412433	SRR6312176	MAT1-2, mycelium grown in the dark for 4 days	379.17	3590.3	537.49	0.17	0			0.35	0.47	0.47	0	27.19	18.35	31.03	17.14	35.44	1.52	41.98	0.89	0.8	109.01	13.47	24.7
					BctubA	BCIN_15g02120	BCIN_07g01540	BCIN_01g02150	BCIN_01g02140	N/A	N/A	BCIN_01g07500	Bcste2	Bcste3	BCIN_13g03330*	N/A	N/A	BCIN_11g00320	N/A	N/A	N/A	BCIN_16g04230	Bhp3	Bcgst9	BCIN_10g03610	N/A	N/A	Bcgg1
Botrytis cinerea	Heterothallic	SRX9128972	SRR12647642	MAT1-1 (Strain B05.10)	441.19	2332.03	578.49	0.54	0.09			2.34	0.37	0	180.28			Not a Cpax/CaaX				14.87	0.16	Not a Cpax/CaaX	Not a Cpax/CaaX			104.02
		SRX2363695	SRR5040513	MAT1-1xMAT1-2 (SAS405xSAS56), Sclerotia	194.11	304.97	406.38	0	0			1.47	1.57	0.89	198.08							31.61	1.44					102.15
		SRX2363714	SRR5040538	MAT1-1xMAT1-2 (SAS405xSAS56), Apothecium primordia	262.42	81.79	274.69	0.94	0.21			11.45	1.12	1.01	129.42							43.31	0.22					103.76
		SRX2366562	SRR5043510	MAT1-1xMAT1-2 (SAS405xSAS56), Ascospores	227.03	546.08	1342.68	0.24	0.97			4.77	0.4	0.19	46.28							3.63	0.36					82.02
					M430DRAFT_142410	M430DRAFT_20131	M430DRAFT_134289	N/A	N/A	M430DRAFT_107029	M430DRAFT_68638	M430DRAFT_38447	M430DRAFT_74627	M430DRAFT_74854	M430DRAFT_139873*													M430DRAFT_141309
Amorphotheca resinae	Heterothallic	SRX3052503	SRR5886575	MAT1-1, Transcriptome under furan aldehydes (Strain ZN1)	177.38	632.96	358.29			0.96	0	0.67	1.2	1.99	19.58													95.38
* indicates the gene that has been identified as the putative a-factor pheromone in these three species.
